# Supplementary material for: Identification of Heterotic Groups and Patterns Based on Genotypic and Phenotypic Characteristics Among Rice Accessions of Diverse Origins
Source: Front Genet. 2022 Jan 28;13:811124. doi: 10.3389/fgene.2022.811124 (PMC8832281; doi:10.3389/fgene.2022.811124)
Supplement: Supplementary file 1 [file Table1.XLSX]

## Sheet: Sheet1
Table S1. Basic information about 359 rice genotypes of diverse origin.
Code	Name in Chinese	Type	Origin	Name in Pinyin	Subspecies
185	津黄占1号	Inbred	Guangdong	Jinhuangzhan1	indica
186	源美丝苗	Inbred	Guangdong	Yuanmeisimiao	indica
187	黄广华占1号	Inbred	Guangdong	Huangguanghuazhan1	indica
188	南广丝苗	Inbred	Guangdong	Nanguangsimiao	indica
189	野香丝苗	Inbred	Guangdong	Yexiangsimiao	indica
190	粤禾丝苗-1	Inbred	Guangdong	Yuehesimiao1	indica
191	新泰丝苗	Inbred	Guangdong	Xintaisimiao	indica
192	粤南丝苗	Inbred	Guangdong	Yuenansimiao	indica
193	禾银丝苗	Inbred	Guangdong	Heyinsimiao	indica
194	粤粳油占	Inbred	Guangdong	Yuejingyouzhan	indica
195	广矮占	Inbred	Guangdong	Guangaizhan	indica
196	广新占	Inbred	Guangdong	Guangxinzhan	indica
197	乌金1号	Inbred	Guangdong	Wujin1	indica
198	华航66号	Inbred	Guangdong	Huahang66	indica
199	粤籼占8号	Inbred	Guangdong	Yuexianzhan8	indica
200	广晶新占	Inbred	Guangdong	Guangjingxinzhan	indica
201	桂99-1	Restorer	Guangxi	Gui99-1	indica
202	蜀恢527-1	Restorer	Sichuan	Shuhui527-1	indica
203	R998-1	Restorer	Guangdong	R998-1	indica
204	玉香油占	Inbred	Guangdong	Yuxiangyouzhan	indica
205	黄华占-1	Inbred	Guangdong	Huanghuazhan-1	indica
206	Francis	Inbred	USA	Francis	japonica
207	枣红糯	Inbred	Guangdong	Zaohongnuo	indica
208	R5618	Restorer	Guangdong	R5618	indica
209	R128	Restorer	Guangdong	R128	indica
210	UN1	Inbred	Guangdong	UN1	indica
211	温20改良1	Maintainer	Guangdong	Wen20-gl1	indica
212	温20改良2	Maintainer	Guangdong	Wen20-gl2	indica
213	温20改良3	Maintainer	Guangdong	Wen20-gl3	indica
214	温20改良4	Maintainer	Guangdong	Wen20-gl4	indica
215	温20改良5	Maintainer	Guangdong	Wen20-gl5	indica
216	早丰B	Maintainer	Guangdong	ZaofengB	indica
217	吉丰B	Maintainer	Guangdong	JifengB	indica
218	新泰B	Maintainer	Guangdong	XintaiB	indica
219	荣丰B	Maintainer	Guangdong	RongfengB(RFB)	indica
220	中嘉早2号	Inbred	Zhejiang	Zhongjiazao2	indica
221	中嘉早19	Inbred	Zhejiang	Zhongjiazao19	indica
222	中嘉早33	Inbred	Zhejiang	Zhongjiazao33	indica
223	嘉育566	Inbred	Zhejiang	Jiayu566	indica
224	博IIIB	Maintainer	Guangxi	BoIIIB	indica
225	5829B	Maintainer	Guangdong	5829B	indica
226	嘉育935	Inbred	Zhejiang	Jiayu935	indica
227	恒丰B	Maintainer	Guangxi	HengfengB (HFB)	indica
228	广8B	Maintainer	Guangdong	Guang8B (G8B)	indica
229	4811B	Maintainer	Guangdong	4811B	indica
230	泰丰B	Maintainer	Guangdong	TaifengB	indica
231	野香B2	Maintainer	Guangxi	YexiangB1	indica
232	野香B3	Maintainer	Guangxi	YexiangB2	indica
233	温20	Maintainer	Guangxi	Wen20	indica
234	丰田B	Maintainer	Guangxi	FengtianB	indica
235	9311-B	Maintainer	Anhui	9311-B	indica
236	R900-2	Restorer	Hunan	R900-2	indica
237	UN2	Inbred	Guangdong	UN2	indica
238	年丰900	Restorer	Hunan	Nianfeng900	indica
239	航恢1179-1	Restorer	Guangdong	Hanghui1179	indica
240	R1008-1	Restorer	Guangdong	R1008-1	indica
241	R2068-2	Restorer	Guangdong	R2068-2	indica
242	R1002-1	Restorer	Guangdong	R1002-1	indica
243	R398-1	Restorer	Guangdong	R398-1	indica
244	R165-1	Restorer	Guangdong	R165-1	indica
245	R428	Restorer	Guangdong	R428	indica
246	R169-1	Restorer	Guangdong	R169-1	indica
247	R390-1	Restorer	Guangdong	R390-1	indica
248	R208-1	Restorer	Guangdong	R208-1	indica
249	R55-1	Restorer	Guangdong	R55-1	indica
250	华占	Restorer	Guangdong	Huazhan	indica
251	R308-1	Restorer	Guangdong	R308-1	indica
252	广恢466-1	Restorer	Guangdong	Guanghui466-1	indica
253	R2008-1	Restorer	Guangdong	R2008-1	indica
254	广恢562-1	Restorer	Guangdong	Guanghui562-1	indica
255	广恢558-1	Restorer	Guangdong	Guanghui558-1	indica
256	金占	restorer	Guangdong	Jinzhan	indica
257	R368	Restorer	Guangdong	R368	indica
258	R371	Restorer	Guangdong	R371	indica
259	R376-1	Restorer	Guangdong	R376	indica
260	R528	Restorer	Guangdong	R528	indica
261	R613	Restorer	Guangdong	R613	indica
262	R615-1	Restorer	Guangdong	R615-1	indica
263	R2156	Restorer	Sichuan	R2156	indica
264	R3618-Piet,Xa23	Restorer	Guangdong	R3618-Piet,Xa23	indica
265	粤农丝苗1	Inbred	Guangdong	Yuenongsimiao1	indica
266	R138-Piet,Pi1	Restorer	Guangdong	R138-Piet,Pi1	indica
267	粤禾丝苗-2	Inbred	Guangdong	Yuehesimiao2	indica
268	闽恢3301	Restorer	Fujian	Minhui3301	indica
269	R463-Pi2/R402-Pi1Pi2	Restorer	Jiangxi	R463/R402	indica
270	R107/R402	Restorer	Jiangxi	R107/R402	indica
271	R286	Restorer	Zhejiang	R286	indica
272	五丰B	Maintainer	Guangdong	WufengB	indica
273	27B	Maintainer	Guangdong	27B	indica
274	V299B	Maintainer	Guangdong	V299B	indica
275	源泰香1号	Inbred	Guangdong	Yuantaixiang1	indica
276	源泰丝苗	Inbred	Guangdong	Yuantaisimiao	indica
277	源泰星B	Maintainer	Guangdong	YuantaixingB	indica
278	中嘉早29	Inbred	Zhejiang	Zhongjiazao29	indica
279	湘早45	Inbred	Hunan	Xiangzao45	indica
280	五山丰占-1	Inbred	Guangdong	Wushanfengzhan1	indica
281	明恢63	Restorer	Fujian	Minghui63	indica
282	粤香占	Inbred	Guangdong	Yuexiangzhan	indica
283	黄广油占	Inbred	Guangdong	Huangguangyouzhan	indica
284	黄莉占	Inbred	Guangdong	Huanglizhan	indica
285	万恢5号后代	Restorer	Sichuan	Wanhui5-derived	indica
286	UNB	Maintainer	Guangdong	UNB	indica
287	龙香B	Maintainer	Sichuan	LongxiangB	indica
288	珍汕B	Maintainer	Jiangxi	ZhenshanB	indica
289	II-32B	Maintainer	Hunan	II-32B	indica
290	特B	Maintainer	Fujian	TeB	indica
291	内香B	Maintainer	Sichuan	NeixiangB	indica
292	粤光B	Maintainer	Guangdong	YueguangB	indica
293	献党B	Maintainer	Jiangxi	XiandangB	indica
294	金稻13B	Maintainer	Guangdong	Jindao13B	indica
295	博IIB	Maintainer	Guangxi	BoIIB	indica
296	博B	Maintainer	Guangxi	BoB	indica
297	D香B	Maintainer	Sichuan	DxiangB	indica
298	R122-1	Restorer	Guangdong	R122-1	indica
299	R290	Restorer	Guangdong	R290	indica
300	V1100	Restorer	Guangdong	V1100	indica
301	R168	Restorer	Guangdong	R168	indica
302	R1128	Restorer	Hunan	R1128	indica
303	R721	Restorer	Guangdong	R721	indica
304	BL122	Inbred	Philippines	BL122	indica
305	深恢9516	Restorer	Guangdong	Shenhui9516	indica
306	粤晶丝苗2号	Inbred	Guangdong	Yuejingsimiao2	indica
307	测64	Restorer	Hunan	Ce64	indica
308	R889	Restorer	Guangdong	R889	indica
309	R498	Restorer	Guangdong	R498	indica
310	R116	Restorer	Guangdong	R116	indica
311	V5088	Restorer	Guangdong	V5088	indica
312	云南黑米1	Inbred	Yunnan	Yunnanheimi1	indica
313	五山丰占-2	Restorer	Guangdong	Wushanfengzhan2	indica
314	五山美占	Restorer	Guangdong	Wushanmeizhan	indica
315	华航35	Inbred	Guangdong	Huahang35	indica
316	雪花新占	Inbred	Guangdong	Xuehuaxinzhan	indica
317	云南红米	Inbred	Yunnan	Yunnanhongmi	indica
318	华航31	Inbred	Guangdong	Huahang31	indica
319	福恢676	Restorer	Fujian	Fuhui676	indica
320	五山丝苗-1	Restorer	Guangdong	Wushansimiao1	indica
321	GF809	Restorer	Guangdong	GF809	indica
322	R淦3号	Restorer	Jiangxi	Rgan3	indica
323	GF969	Restorer	Guangdong	GF969	indica
324	华润2号	Inbred	Hubei	Huarun2	indica
325	V5230	Restorer	Guangdong	V5230	indica
326	V5488	Restorer	Guangdong	V5488	indica
327	V7350	Restorer	Guangdong	V7350	indica
328	R376-2	Restorer	Guangdong	R376	indica
329	中早35	Inbred	Zhejiang	Zhongzao35	indica
330	天丰B	Maintainer	Guangdong	TianfengB	indica
331	银占	Inbred	Guangdong	Yinzhan	indica
332	中早39	Inbred	Zhejiang	Zhongzao39	indica
333	竹稻206	Inbred	Guangdong	Zhudao206	indica
334	竹稻3号	Inbred	Guangdong	Zhudao3	indica
335	竹稻6号	Inbred	Guangdong	Zhudao6	indica
336	竹稻8号	Inbred	Guangdong	Zhudao8	indica
337	竹稻再生208	Inbred	Guangdong	Zhudao208	indica
338	竹963	Inbred	Guangdong	Zhu963	indica
339	竹丰888-1	Inbred	Guangdong	Zhufeng888-1	indica
340	竹稻966	Inbred	Guangdong	Zhudao966	indica
341	竹稻989	Inbred	Guangdong	Zhudao889	indica
342	矮稻	Inbred	Guangdong	Aidao	indica
343	高竹	Inbred	Guangdong	Gaozhu	indica
344	象牙香占	Inbred	Guangdong	Xiangyaxiangzhan	indica
345	竹香4	Inbred	Guangdong	Zhuxiang4	indica
346	竹稻7号1	Inbred	Guangdong	Zhudao7-1	indica
347	美香占2号-1	Inbred	Guangdong	Meixiangzhan2-1	indica
348	628S改	TGMS line	Hunan	628s-derived	indica
349	云南紫米	Inbred	Yunnan	Yunnanzimi	indica
350	香占（天力大地）	Inbred	Guangdong	Xiangzhan	indica
351	云南紫香糯	Inbred	Guangdong	Yunnanzixiangnuo	indica
352	天力1号	Inbred	Guangdong	Tianli1	indica
353	天力3号	Inbred	Guangdong	Tiali3	indica
354	梓早3号	Inbred	Guangdong	Zizao3	indica
355	软占	Inbred	Guangdong	Ruanzhan	indica
356	巴基斯坦优质稻	Inbred	Pakistan	BJSTYouzhi	indica
357	106B	Maintainer	Guangdong	106B	indica
358	电白飞黑糯	Inbred	Guangdong	Dianbaifeiheinuo	indica
359	丰象牙	Inbred	Guangdong	Fengxiangya	indica
360	丰产红米	Inbred	Guangdong	Fengchanhongmi	indica
361	增城丝苗	Inbred	Guangdong	Zengchengsimiao	indica
362	多年再生稻	Inbred	Guangdong	Duonianzaishengdao	indica
363	IR3839-1:IRGC55946-1	Inbred	Philippines	IR3839-1:IRGC55946-1	indica
364	IR5657-33-2:IRGC77992-1	Inbred	Philippines	IR5657-33-2:IRGC77992-1	indica
365	Tesanai2:IRGC93355-1	Inbred	Guangdong	Tesanai2	indica
366	Guangluai4	Restorer	Guangdong	Guangluai4	indica
367	Qingsiai 16B	Maintainer	Guangdong	Qingsiai 16B	indica
368	Gang46B	Maintainer	Sichuan	Gang46B	indica
369	Amol3(Sana)	Inbred	Iran	Amol3(Sana)	indica
370	BG300	Inbred	Guangdong	BG300	indica
371	Jiangxisimiao	Inbred	Jiangxi	Jiangxisimiao	indica
372	M202	Restorer	Guangdong	M202	indica
373	Guang122	Restorer	Guangdong	Guang122	indica
374	IRBB7	Inbred	Philippines	IRBB7	indica
375	Minghui63	Restorer	Guangdong	Minghui63	indica
376	TN1	Inbred	Taibei	TN1	indica
377	IR77298-14-1-2	Inbred	Philippines	IR77298-14-1-2	indica
378	IR74	Inbred	Philippines	IR74	indica
379	Baoxuan21	Inbred	Guangdong	Baoxuan21	indica
380	Ganwanxian37(926)	Restorer	Guangdong	Ganwanxian37(926)	indica
381	R305	Restorer	Guangdong	R305	indica
382	J1272	Restorer	Guangdong	J1272	indica
383	鬼占	Inbred	Guangxi	Guizhan	indica
384	五山化稻	Inbred	Guangdong	Wushanhuadao	indica
385	粤标5号	Inbred	Guangdong	Yuebiao5	indica
386	粤农丝苗2	Inbred	Guangdong	Yuenongsimiao2	indica
387	V3556-1	Inbred	Guangdong	V3556-1	indica
388	V3552	Inbred	Guangdong	V3552	indica
389	HT54	Inbred	Fujian	HT54	indica
390	X-wm	Inbred	Guangdong	X-wm	indica
391	R998-2	Restorer	Guangdong	R998-2	indica
392	新1722	Inbred	Guangdong	Xin1722	indica
393	航恢1179-2	Restorer	Guangdong	Hanghui1179	indica
394	R1008-2	Restorer	Guangdong	R1008-2	indica
395	R2068-3	Restorer	Guangdong	R2068-3	indica
396	R1002-2	Restorer	Guangdong	R1002-2	indica
397	R165-2	Restorer	Guangdong	R165-2	indica
398	R169-2	Restorer	Guangdong	R169-2	indica
399	R390-2	Restorer	Guangdong	R390-2	indica
400	R55-2	Restorer	Guangdong	R55-2	indica
401	华占变异	Inbred	Guangdong	Huazhanvar	indica
402	广恢466-2	Restorer	Guangdong	Guanghui466-2	indica
403	R2088	Restorer	Guangdong	R2088	indica
404	广恢562-2	Restorer	Guangdong	Guanghui562-2	indica
405	广恢558-2	Restorer	Guangdong	Guanghui558-2	indica
406	R615-2	Restorer	Guangdong	R615-2	indica
407	R1993/三基因聚合1	Restorer	Guangdong	R1993-derived1	indica
408	R1993/三基因聚合2	Restorer	Guangdong	R1993-derived2	indica
409	R1993/三基因聚合3	Restorer	Guangdong	R1993-derived3	indica
410	R1993/三基因聚合4	Restorer	Guangdong	R1993-derived4	indica
411	R1993/三基因聚合5	Restorer	Guangdong	R1993-derived5	indica
412	川恢907-1	Restorer	Sichuan	Chuanhui907-1	indica
413	南优占	Inbred	Guangdong	Nanyouzhan	indica
414	华航57	Inbred	Guangdong	Huahang57	indica
415	凤新丝苗2号	Inbred	Guangdong	Fengxinsimiao2	indica
416	泰丰B/五丰B(Pi1Pi2)-1	Maintainer	Guangdong	TFB-WFB-derived1	indica
417	泰丰B/五丰B(Pi1Pi2)-2	Maintainer	Guangdong	TFB-WFB-derived2	indica
418	五丰B(Pi1Pi2)/泰丰B	Maintainer	Guangdong	WFB-TFB-derived	indica
419	华占变异-1	Restorer	Guangdong	Huazhan-mutated1	indica
420	华占变异-5	Restorer	Guangdong	Huazhan-mutated5	indica
421	华占变异-7	Restorer	Guangdong	Huazhan-mutated7	indica
422	华占变异-10	Restorer	Guangdong	Huazhan-mutated10	indica
423	客乡1号	Inbred	Guangdong	Kexiang1	indica
424	南广黑糯	Inbred	Guangdong	Nanguangheinuo	indica
425	象竹香丝苗-1	Inbred	Guangdong	Xiangzhuxiangsimiao-1	indica
426	广软占	Inbred	Guangdong	Guangruanzhan	indica
427	南晶香占	Inbred	Guangdong	Nanjingxiangzhan	indica
428	象竹香丝苗-2	Inbred	Guangdong	Xiangzhuxiangsimiao-2	indica
429	V3556-2	Inbred	Guangdong	V3556-2	indica
430	象竹香丝苗-3	Inbred	Guangdong	Xiangzhuxiangsimiao-2	indica
431	竹稻7号2	Inbred	Guangdong	Zhudao7-2	indica
432	红米	Inbred	Guangdong	Hongmi	indica
433	粤银软占2	Inbred	Guangdong	Yueyinruanzhan	indica
434	广晶油占	Inbred	Guangdong	Guangjingyouzhan	indica
435	固广油占1	Inbred	Guangdong	Guguangyouzhan1	indica
436	粤泰油占-1	Inbred	Guangdong	Yuetaiyouzhan-1	indica
437	L1177	Restorer	Guangdong	L1177	indica
438	L1178	Restorer	Guangdong	L1178	indica
439	新泰B	Maintainer	Guangdong	XintaiB	indica
440	广泰B	Maintainer	Guangdong	GuangtaiB	indica
441	广金占	Inbred	Guangdong	Guangjinzhan	indica
442	野香B1	Maintainer	Guangdong	YexiangB1	indica
443	黄金软占	Inbred	Guangdong	Huangjinruanzhan	indica
444	黄广新占	Inbred	Guangdong	Huangguangxinzhan	indica
	粤泰油占-2	Inbred	Guangdong	Yuetaiyouzhan-2	indica
446	桂禾丰	Inbred	Guangxi	Guihefeng	indica
447	黄华占-2	Inbred	Guangdong	Huanghuazhan-2	indica
448	粤抗1512	Inbred	Guangdong	Yuekang1512	indica
449	广超1512	Inbred	Guangdong	Guangchao1512	indica
450	南广占	Inbred	Guangdong	Nanguangzhan	indica
451	广粤占	Inbred	Guangdong	Guangyuezhan	indica
452	新1521	Inbred	Guangdong	Xin1521	indica
453	粤抗1521	Inbred	Guangdong	Yuekang1521	indica
454	粤抗1522	Inbred	Guangdong	Yuekang1522	indica
455	粤抗1523	Inbred	Guangdong	Yuekang1523	indica
456	粤抗1524	Inbred	Guangdong	Yuekang1524	indica
457	广信占	Inbred	Guangdong	Guangxinzhan	indica
458	粤新银占1	Inbred	Guangdong	Yuexinyinzhan	indica
459	广黄占	Inbred	Guangdong	Guanghuangzhan	indica
460	南油丝苗	Inbred	Guangdong	Nanyousimiao	indica
461	新1621	Inbred	Guangdong	Xin1621	indica
462	新1623	Inbred	Guangdong	Xin1623	indica
463	粤抗1622	Inbred	Guangdong	Yuekang1622	indica
464	黄软油占	Inbred	Guangdong	Huangruanyouzhan	indica
465	航香糯	Inbred	Guangdong	Hangxiangnuo	indica
466	香占恢	Inbred	Hainan	Xiangzhanhui	indica
467	琼香	Inbred	Hainan	Qiongxiang	indica
468	桂晶丝苗	Inbred	Guangdong	Guijingsimiao	indica
469	广红3号1	Inbred	Guangdong	Guanghong3-1	indica
470	莉苗占	Inbred	Guangdong	Limiaozhan	indica
471	固广油占2	Inbred	Guangdong	Guguangyouzhan2	indica
472	五山丝苗-2	Inbred	Guangdong	Wushansimiao2	indica
473	粤航新占	Inbred	Guangdong	Yuehangxinzhan	indica
474	粤农丝苗3	Inbred	Guangdong	Yuenongsimiao3	indica
475	合莉丝苗	Inbred	Guangdong	Helisimiao	indica
476	R122-2	Restorer	Guangdong	R122-2	indica
477	华粳6号	Inbred	Jiangsu	Huajing6	japonica
478	安丰B	Maintainer	Guangdong	AnfengB	indica
479	温20（45B-Pi1Pi2Pita)	Maintainer	Guangdong	Wen20-45B-derived	indica
480	温20（45B-Pi1Pi2)/TaiB-fgr	Maintainer	Guangdong	W20-45B-TaiB-derived	indica
481	广8B//五B/安B1	Maintainer	Guangdong	Guang8B-5B-AnB1	indica
482	广8B//五B/安B2	Maintainer	Guangdong	Guang8B-5B-AnB2	indica
484	广8B//五B/安B4	Maintainer	Guangdong	Guang8B-5B-AnB4	indica
485	广8B//五B/安B5	Maintainer	Guangdong	Guang8B-5B-AnB5	indica
486	广8B//五B/安B6	maintainer	Guangdong	Guang8B-5B-AnB6	indica
487	美香占2号-2	Inbred	Guangdong	Meixiangzhan2-2	indica
488	竹稻7号3	Inbred	Guangdong	Zhudao7-3	indica
489	广红3号2	Inbred	Guangdong	Guanghong3-2	indica
490	大穗稻	Inbred	Hunan	Dasuidao	indica
491	川恢907-2	Restorer	Sichuan	Chuanhui907-2	indica
492	雅恢2115	Restorer	Sichuan	Yahui2115	indica
493	成恢727	Restorer	Sichuan	Chenghui727	indica
494	粤农丝苗4	Inbred	Guangdong	Yuenongsimiao4	indica
495	玉晶丝苗	Inbred	Guangdong	Yujingsimiao	indica
496	粤银软占	Inbred	Guangdong	Yueyinruanzhan	indica
497	R2068-4	Restorer	Guangdong	R2068-4	indica
498	兆和优质R	Restorer	Guangdong	ZhaoheR	indica
499	R398-2	Restorer	Guangdong	R398-2	indica
500	R390-3	Restorer	Guangdong	R390-3	indica
501	R208-2	Restorer	Guangdong	R208-2	indica
502	R108	Restorer	Guangdong	R108	indica
503	鄂中5号	Inbred	Hubei	Ezhong5	indica
504	力源占2号	Inbred	Guangxi	Liyuanzhan2	indica
505	繁优609	Unknown	Chongqing	Fan609	indica
506	泰优2165	Unknown	Fujian	Tai2165	indica
507	玉清香	Inbred	Guangdong	Yuqingxiang	indica
508	兰香稻	Inbred	Guangdong	Lanxiangdao	indica
509	玉针香	Inbred	Hunan	Yuzhenxiang	indica
510	大粒香	Inbred	Hunan	Dalixiang	indica
511	德盈418	Inbred	Sichuan	Deying418	indica
512	玉晶91	Inbred	Hunan	Yujing91	indica
513	广宁香稻	Inbred	Guangdong	Guangningxiangdao	indica
514	马坝油占	Inbred	Guangdong	Mabayouzhan	indica
515	银湖香占	Inbred	Guangdong	Yinhuxiangzhan	indica
516	槟香占	Inbred	Guangdong	Bingxiangzhan	indica
517	七丝占	Inbred	Guangdong	Qisizhan	indica
518	小农占	Inbred	Guangdong	Xiaonongzhan	indica
519	油粘	Inbred	Guangdong	Youzhan	indica
520	新马占	Inbred	Guangdong	Xinmazhan	indica
521	黄谷	Inbred	Guangdong	Huanggu	indica
522	鬼香	Inbred	Guangxi	Guixiang	indica
523	吉粳816	Inbred	Jilin	Jijing816	japonica
524	龙稻18	Inbred	Heilongjiang	Longdao18	japonica
525	南粳46	Inbred	Jiangsu	Nanjing46	japonica
526	松粳28	Inbred	Heilongjiang	Songjing28	japonica
527	松粳22	Inbred	Heilongjiang	Songjing22	japonica
528	DawDam-1	Inbred	Thailand	DawDam-1	japonica
529	红籼米	Inbred	Guangdong	Hongxianmi	indica
530	云南黑米2	Inbred	Yunnan	Yunnanheimi2	indica
531	云南黑米3	Inbred	Yunnan	Yunnanheimi3	indica
532	R122/R1002	Restorer	Guangdong	R122-R1002-derived	indica
533	R998-3	Restorer	Guangdong	R998-3	indica
534	R308-2	Restorer	Guangdong	R308-2	indica
535	蜀恢527-2	Restorer	Sichuan	Shuhui527-2	indica
536	桂99-2	Restorer	Guangxi	Gui99-2	indica
537	R122-3	Restorer	Guangdong	R122-3	indica
538	广红3号3	Inbred	Guangdong	Guanghong3-3	indica
539	W3472	Restorer	Guangdong	W3472	indica
540	R3733	Restorer	Guangdong	R3733	indica
541	旱香禾-1	Inbred	Hunan	Hanxianghe-1	indica
542	旱香禾-2	Inbred	Hunan	Hanxianghe-2	indica
543	美香占2号-3	Inbred	Guangdong	Meixiangzhan2-3	indica
544	IR22	Restorer	Philippines	IR22	indica
